# Supplementary material for: STAT1-L351F is associated with enhanced interferon signaling and susceptibility to Talaromyces marneffei infection
Source: Front Immunol. 2026 Apr 20;17:1813775. doi: 10.3389/fimmu.2026.1813775 (PMC13137508; doi:10.3389/fimmu.2026.1813775)
Supplement: Supplementary file 3 [file DataSheet1.zip]

Archive with 23 entries (18 files):
- full uncropped Gels and Blots image(s)/
- full uncropped Gels and Blots image(s)/Figure1-N1/
- full uncropped Gels and Blots image(s)/Figure1-N1/LDL 2021-05-26 GAPDH-12s(Chemiluminescence).jpg
- full uncropped Gels and Blots image(s)/Figure1-N1/LDL 2021-05-26 IFNAR2-25s(Chemiluminescence).jpg
- full uncropped Gels and Blots image(s)/Figure1-N1/LDL 2021-05-26 stat1-25s(Chemiluminescence).jpg
- full uncropped Gels and Blots image(s)/Figure1-N1/LDL 2021-5-26 p-stat1-60s(Chemiluminescence).jpg
- full uncropped Gels and Blots image(s)/Figure1-N2/
- full uncropped Gels and Blots image(s)/Figure1-N2/LDL 2021-05-28 GAPDh-8s(Chemiluminescence).jpg
- full uncropped Gels and Blots image(s)/Figure1-N2/LDL 2021-05-28 IFR9-30s(Chemiluminescence).jpg
- full uncropped Gels and Blots image(s)/Figure1-N2/LDL 2021-05-28 pstat2-120s(Chemiluminescence).jpg
- full uncropped Gels and Blots image(s)/Figure1-N2/LDL 2021-05-28stat2-120s(Chemiluminescence).jpg
- full uncropped Gels and Blots image(s)/Figure1-N3/
- full uncropped Gels and Blots image(s)/Figure1-N3/LDL 2021-5-28 GAPDH-8s(Chemiluminescence).jpg
- full uncropped Gels and Blots image(s)/Figure1-N3/LDL 2021-5-28 IFIT1-15s(Chemiluminescence).jpg
- full uncropped Gels and Blots image(s)/Figure1-N3/LDL 2021-5-28 P-TYK2--60s(Chemiluminescence).jpg
- full uncropped Gels and Blots image(s)/Figure1-N3/LDL 2021-5-28 TYK2-120s(Chemiluminescence).jpg
- full uncropped Gels and Blots image(s)/Figure1-N4/
- full uncropped Gels and Blots image(s)/Figure1-N4/LDL 2021-5-30 GAPDH-1-8s(Chemiluminescence).jpg
- full uncropped Gels and Blots image(s)/Figure1-N4/LDL 2021-5-30 IFNAR1-15s(Chemiluminescence).jpg
- full uncropped Gels and Blots image(s)/Figure1-N4/LDL 2021-5-30 JAK1-60s(Chemiluminescence).jpg
- full uncropped Gels and Blots image(s)/Figure2-A/LDL 2022-01-28 stat1-35s(Chemiluminescence).jpg
- full uncropped Gels and Blots image(s)/Figure2-A/LDL 2022-1-26 GAPDH-5s(Chemiluminescence).jpg
- full uncropped Gels and Blots image(s)/Figure2-A/LDL 2022-1-26 p-stat1-15s(Chemiluminescence).jpg
